# Supplementary material for: Research on the application of refinement hierarchical population algorithm in MPPT of photovoltaic arrays
Source: PLoS One. 2026 Feb 18;21(2):e0342496. doi: 10.1371/journal.pone.0342496 (PMC12915925; doi:10.1371/journal.pone.0342496)
Supplement: S2 File — (ZIP) [file pone.0342496.s002.zip]

Archive with 1 entries (1 files):
- The data used in the article.slx
